# Supplementary material for: Utility of T-Cell Interferon-γ Release Assays for Etiological Diagnosis of Classic Fever of Unknown Origin in a High Tuberculosis Endemic Area — a pilot prospective cohort
Source: PLoS One. 2016 Jan 19;11(1):e0146879. doi: 10.1371/journal.pone.0146879 (PMC4718655; doi:10.1371/journal.pone.0146879)
Supplement: S1 Table — (XLSX) [file pone.0146879.s001.xlsx]

## Sheet: data
sex	age	diagnosis	active TB diagnosed or excluded	diagnostic methods for active TB	pulmonary or extra-pulmonary TB	duration of fever (days)	Frequencies of MTB-specific IFN-γ secreting T cells(ESAT-6)	Frequencies of MTB-specific IFN-γ secreting T cells (CFP-10)	Frequencies of MTB-specific IFN-γ secreting T cells (T.SPOT-TB)	evidences of previous TB	contact history of pulmonary TB
female	59	infection	active TB diagnosed	clinically diagnosed	extra-pulmonary TB	522	0	420	420	yes
female	32	connective tissue disease	active TB excluded			90	76	24	100	yes
female	71	infection	active TB excluded			71	0	0	0	yes
female	38	infection	active TB diagnosed	clinically diagnosed	extra-pulmonary TB	116	20	8	0	yes
female	62	infection	active TB diagnosed	clinically diagnosed	extra-pulmonary TB	377	52	268	320	yes
female	72	infection	active TB diagnosed	culture or histology confirmed	extra-pulmonary TB	174	360	168	528	yes
female	54	infection	active TB excluded			76	260	108	368	yes
female	84	infection	active TB excluded			65	476	220	696	yes
female	56	infection	active TB diagnosed	clinically diagnosed	extra-pulmonary TB	101	0	32	32	yes
female	65	infection	active TB diagnosed	clinically diagnosed	pulmonary TB	166	28	144	172	yes
female	25	infection	active TB excluded			89	12	36	36	yes
female	56	connective tissue disease	active TB excluded			156	88	32	120	yes
female	30	connective tissue disease	active TB excluded			270	136	288	424	yes
female	37	infection	active TB diagnosed	culture or histology confirmed	extra-pulmonary TB	62	156	1220	1376
female	68	infection	active TB diagnosed	culture or histology confirmed	pulmonary TB	23	24	0	24
female	28	infection	active TB diagnosed	clinically diagnosed	extra-pulmonary TB	22	0	56	56
female	37	infection	active TB diagnosed	clinically diagnosed	extra-pulmonary TB	100	0	0	0
female	48	infection	active TB diagnosed	clinically diagnosed	extra-pulmonary TB	22	0	0	0
female	56	infection	active TB diagnosed	clinically diagnosed	extra-pulmonary TB	90	0	108	108
female	50	infection	active TB diagnosed	clinically diagnosed	extra-pulmonary TB	59	76	84	160
female	21	infection	active TB diagnosed	clinically diagnosed	pulmonary TB	51	360	2004	2364
female	29	infection	active TB diagnosed	clinically diagnosed	extra-pulmonary TB	121	180	464	644
female	43	infection	active TB diagnosed	clinically diagnosed	extra-pulmonary TB	47	340	916	1256
female	58	infection	active TB diagnosed	clinically diagnosed	extra-pulmonary TB	94	0	0	0
female	68	infection	active TB diagnosed	clinically diagnosed	pulmonary TB	44	1280	960	2240
female	23	infection	active TB diagnosed	clinically diagnosed	extra-pulmonary TB	157	24	0	24
female	55	infection	active TB diagnosed	clinically diagnosed	extra-pulmonary TB	163	0	0	0
female	68	infection	active TB diagnosed	clinically diagnosed	extra-pulmonary TB	96	8	4	0
female	69	infection	active TB diagnosed	clinically diagnosed	extra-pulmonary TB	72	0	8	0
female	70	infection	active TB diagnosed	clinically diagnosed	extra-pulmonary TB	153	36	0	36
female	17	connective tissue disease	active TB excluded			598	0	0	0
female	21	connective tissue disease	active TB excluded			198	0	0	0
female	21	connective tissue disease	active TB excluded			874	0	0	0
female	22	connective tissue disease	active TB excluded			219	0	0	0
female	22	connective tissue disease	active TB excluded			49	0	0	0
female	23	connective tissue disease	active TB excluded			901	0	0	0
female	24	connective tissue disease	active TB excluded			239	0	0	0
female	26	connective tissue disease	active TB excluded			40	0	0	0
female	27	connective tissue disease	active TB excluded			153	0	0	0
female	27	connective tissue disease	active TB excluded			76	0	0	0
female	28	connective tissue disease	active TB excluded			68	0	0	0
female	30	connective tissue disease	active TB excluded			121	4	4	0
female	30	connective tissue disease	active TB excluded			194	0	0	0
female	33	connective tissue disease	active TB excluded			88	0	0	0
female	37	connective tissue disease	active TB excluded			100	0	0	0
female	39	connective tissue disease	active TB excluded			357	220	0	220
female	43	connective tissue disease	active TB excluded			392	0	0	0
female	44	connective tissue disease	active TB excluded			125	0	0	0
female	45	connective tissue disease	active TB excluded			123	0	0	0
female	47	connective tissue disease	active TB excluded			56	4	8	0
female	48	connective tissue disease	active TB excluded			52	8	4	0
female	50	connective tissue disease	active TB excluded			95	0	0	0
female	50	connective tissue disease	active TB excluded			169	0	0	0
female	50	connective tissue disease	active TB excluded			91	0	0	0
female	50	connective tissue disease	active TB excluded			26	0	0	0
female	51	connective tissue disease	active TB excluded			179	0	4	0
female	51	connective tissue disease	active TB excluded			97	0	0	0
female	53	connective tissue disease	active TB excluded			90	0	0	0
female	53	connective tissue disease	active TB excluded			256	0	0	0
female	55	connective tissue disease	active TB excluded			158	0	0	0
female	57	connective tissue disease	active TB excluded			46	0	20	0
female	58	connective tissue disease	active TB excluded			39	0	0	0
female	60	connective tissue disease	active TB excluded			121	0	0	0
female	60	connective tissue disease	active TB excluded			31	0	0	0
female	62	connective tissue disease	active TB excluded			408	0	0	0
female	67	connective tissue disease	active TB excluded			118	0	8	0
female	68	connective tissue disease	active TB excluded			133	60	0	60
female	72	connective tissue disease	active TB excluded			56	0	0	0
female	75	connective tissue disease	active TB excluded			269	0	0	0
female	14	infection	active TB excluded			819	0	4	0
female	16	infection	active TB excluded			138	0	0	0
female	16	infection	active TB excluded			28	0	0	0
female	17	infection	active TB excluded			71	0	0	0
female	19	infection	active TB excluded			79	0	0	0
female	19	infection	active TB excluded			85	0	0	0
female	19	infection	active TB excluded			30	0	0	0
female	20	infection	active TB excluded			35	0	0	0
female	20	infection	active TB excluded			54	0	0	0
female	20	infection	active TB excluded			61	0	0	0
female	21	infection	active TB excluded			24	0	0	0
female	22	infection	active TB excluded			48	0	0	0
female	23	infection	active TB excluded			31	0	0	0
female	23	infection	active TB excluded			122	0	0	0
female	24	infection	active TB excluded			25	0	0	0
female	26	infection	active TB excluded			34	0	0	0
female	26	infection	active TB excluded			27	0	0	0
female	27	infection	active TB excluded			31	0	0	0
female	27	infection	active TB excluded			43	0	0	0
female	29	infection	active TB excluded			42	0	0	0
female	31	infection	active TB excluded			59	24	0	24
female	32	infection	active TB excluded			126	0	0	0
female	37	infection	active TB excluded			37	0	0	0
female	39	infection	active TB excluded			21	0	0	0
female	39	infection	active TB excluded			45	0	0	0
female	39	infection	active TB excluded			247	32	0	32
female	40	infection	active TB excluded			127	0	0	0
female	41	infection	active TB excluded			78	20	20	0
female	44	infection	active TB excluded			79	0	0	0
female	45	infection	active TB excluded			26	0	0	0
female	46	infection	active TB excluded			94	0	4	0
female	48	infection	active TB excluded			30	0	0	0
female	50	infection	active TB excluded			397	0	0	0
female	51	infection	active TB excluded			45	252	140	392
female	54	infection	active TB excluded			36	0	0	0
female	54	infection	active TB excluded			131	0	0	0
female	55	infection	active TB excluded			40	0	0	0
female	56	infection	active TB excluded			82	0	0	0
female	61	infection	active TB excluded			47	4	0	0
female	61	infection	active TB excluded			71	0	0	0
female	61	infection	active TB excluded			39	44	0	44
female	61	infection	active TB excluded			96	148	56	204
female	64	infection	active TB excluded			54	24	0	24
female	66	infection	active TB excluded			36	0	0	0
female	73	infection	active TB excluded			5	0	0	0
female	78	infection	active TB excluded			122	240	168	408
female	16	malignancy	active TB excluded			199	0	0	0
female	28	malignancy	active TB excluded			65	0	0	0
female	45	malignancy	active TB excluded			75	0	0	0
female	47	malignancy	active TB excluded			134	8	4	0
female	54	malignancy	active TB excluded			148	0	0	0
female	57	malignancy	active TB excluded			63	0	0	0
female	57	malignancy	active TB excluded			2371	0	0	0
female	59	malignancy	active TB excluded			134	0	0	0
female	59	malignancy	active TB excluded			182	0	0	0
female	61	malignancy	active TB excluded			115	0	0	0
female	62	malignancy	active TB excluded			1108	0	0	0
female	14	miscellaneous other causes	active TB excluded			99	4	4	0
female	18	miscellaneous other causes	active TB excluded			482	0	0	0
female	18	miscellaneous other causes	active TB excluded			68	0	0	0
female	18	miscellaneous other causes	active TB excluded			74	0	0	0
female	20	miscellaneous other causes	active TB excluded			207	12	12	0
female	20	miscellaneous other causes	active TB excluded			56	0	0	0
female	20	miscellaneous other causes	active TB excluded			272	0	0	0
female	25	miscellaneous other causes	active TB excluded			49	0	0	0
female	26	miscellaneous other causes	active TB excluded			698	0	0	0
female	26	miscellaneous other causes	active TB excluded			48	0	0	0
female	28	miscellaneous other causes	active TB excluded			55	0	0	0
female	29	miscellaneous other causes	active TB excluded			38	0	0	0
female	31	miscellaneous other causes	active TB excluded			48	0	0	0
female	37	miscellaneous other causes	active TB excluded			35	4	0	0
female	38	miscellaneous other causes	active TB excluded			67	0	0	0
female	40	miscellaneous other causes	active TB excluded			251	0	0	0
female	42	miscellaneous other causes	active TB excluded			324	0	0	0
female	42	miscellaneous other causes	active TB excluded			32	0	0	0
female	44	miscellaneous other causes	active TB excluded			64	0	0	0
female	57	miscellaneous other causes	active TB excluded			219	36	0	36
female	62	miscellaneous other causes	active TB excluded			116	0	0	0
female	62	miscellaneous other causes	active TB excluded			65	0	0	0
female	62	miscellaneous other causes	active TB excluded			113	0	0	0
female	71	miscellaneous other causes	active TB excluded			44	0	0	0
female	74	miscellaneous other causes	active TB excluded			1529	44	0	44
female	58	connective tissue disease	active TB excluded			195	32	28	60		yes
female	21	cause undetermined					0	0	0
female	35	cause undetermined					0	0	0
female	58	cause undetermined					0	0	0
female	37	cause undetermined					0	0	0
female	16	cause undetermined					0	0	0
female	65	cause undetermined					8	0	0
female	39	cause undetermined					0	0	0
female	68	cause undetermined					4	4	0
female	50	cause undetermined					0	0	0
female	32	cause undetermined					4	0	0
female	32	cause undetermined					8	4	0
female	38	cause undetermined					8	0	0
female	59	cause undetermined					0	0	0
female	48	cause undetermined					4	0	0
female	46	cause undetermined					0	12	0
female	32	cause undetermined					0	0	0
female	55	cause undetermined					44	8	44	yes
female	44	cause undetermined					0	48	48	yes
female	30	cause undetermined					56	0	56
female	44	cause undetermined					48	36	84
female	55	cause undetermined					212	120	332	yes
female	56	cause undetermined					0	0	0
female	36	cause undetermined					0	0	0
female	63	cause undetermined					0	36	36
female	54	cause undetermined					52	52	104	yes
female	47	cause undetermined					1160	816	1976	yes
female	17	cause undetermined					0	0	0
female	31	cause undetermined					0	0	0
female	44	cause undetermined					0	0	0
female	29	cause undetermined					0	0	0
female	40	cause undetermined					0	0	0
female	17	cause undetermined					0	0	0
female	57	cause undetermined					0	0	0
female	23	cause undetermined					0	0	0
female	69	cause undetermined					0	0	0
female	73	cause undetermined					44	36	80	yes
female	49	cause undetermined					120	48	168
female	60	cause undetermined					252	268	520	yes
female	54	cause undetermined					784	764	1548
female	37	cause undetermined					0	0	0
female	22	cause undetermined					0	0	0
male	48	infection	active TB diagnosed	clinically diagnosed	extra-pulmonary TB	470	1360	1380	2740	yes
male	43	miscellaneous other causes	active TB excluded			34	0	0	0	yes
male	46	infection	active TB diagnosed	clinically diagnosed	extra-pulmonary TB	90	152	0	152	yes
male	24	infection	active TB diagnosed	culture or histology confirmed	extra-pulmonary TB	71	268	416	684	yes
male	38	infection	active TB diagnosed	clinically diagnosed	extra-pulmonary TB	51	0	0	0	yes
male	77	malignancy	active TB excluded			129	56	120	176	yes
male	36	infection	active TB diagnosed	clinically diagnosed	extra-pulmonary TB	206	0	32	32	yes
male	48	infection	active TB diagnosed	clinically diagnosed	extra-pulmonary TB	110	40	0	40	yes
male	58	infection	active TB diagnosed	clinically diagnosed	extra-pulmonary TB	1447	248	504	752	yes
male	66	connective tissue disease	active TB excluded			177	4	0	0	yes
male	70	infection	active TB diagnosed	culture or histology confirmed	pulmonary TB	253	388	72	460	yes
male	62	connective tissue disease	active TB excluded			1107	560	52	612	yes
male	73	malignancy	active TB excluded			83	204	220	424	yes
male	24	malignancy	active TB excluded			112	100	56	156
male	56	malignancy	active TB excluded			235	48	20	48	yes
male	64	miscellaneous other causes	active TB excluded			1126	72	0	72	yes
male	83	connective tissue disease	active TB excluded			56	0	0	0	yes
male	71	infection	active TB diagnosed	clinically diagnosed	extra-pulmonary TB	85	0	0	0	yes
male	69	infection	active TB diagnosed	clinically diagnosed	pulmonary TB	134	0	0	0	yes
male	70	infection	active TB excluded			32	24	0	24	yes
male	76	connective tissue disease	active TB excluded			51	40	0	40	yes
male	78	infection	active TB excluded			126	64	76	140	yes
male	70	infection	active TB diagnosed	clinically diagnosed	extra-pulmonary TB	54	28	48	76	yes
male	54	infection	active TB diagnosed	clinically diagnosed	extra-pulmonary TB	125	24	0	24	yes
male	81	infection	active TB excluded			441	356	28	384	yes
male	91	infection	active TB diagnosed	culture or histology confirmed	pulmonary TB	56	160	396	556	yes
male	79	infection	active TB diagnosed	clinically diagnosed	extra-pulmonary TB	44	136	140	276	yes
male	23	infection	active TB diagnosed	culture or histology confirmed	extra-pulmonary TB	248	100	0	100
male	29	infection	active TB diagnosed	culture or histology confirmed	extra-pulmonary TB	137	44	76	120
male	63	infection	active TB diagnosed	culture or histology confirmed	extra-pulmonary TB	93	0	0	0
male	25	infection	active TB diagnosed	culture or histology confirmed	pulmonary TB	61	340	696	1036
male	50	infection	active TB diagnosed	culture or histology confirmed	pulmonary TB	292	144	164	308
male	52	infection	active TB diagnosed	culture or histology confirmed	pulmonary TB	52	1488	1376	2864
male	16	infection	active TB diagnosed	clinically diagnosed	extra-pulmonary TB	423	28	0	28
male	19	infection	active TB diagnosed	clinically diagnosed	extra-pulmonary TB	95	660	1048	1708
male	23	infection	active TB diagnosed	clinically diagnosed	extra-pulmonary TB	861	0	0	0
male	37	infection	active TB diagnosed	clinically diagnosed	extra-pulmonary TB	45	196	52	248
male	39	infection	active TB diagnosed	clinically diagnosed	extra-pulmonary TB	155	0	0	0
male	41	infection	active TB diagnosed	clinically diagnosed	extra-pulmonary TB	63	0	0	0
male	44	infection	active TB diagnosed	clinically diagnosed	extra-pulmonary TB	51	96	0	96
male	53	infection	active TB diagnosed	clinically diagnosed	extra-pulmonary TB	30	140	0	140
male	57	infection	active TB diagnosed	clinically diagnosed	extra-pulmonary TB	84	0	0	0
male	59	infection	active TB diagnosed	clinically diagnosed	extra-pulmonary TB	95	80	128	208
male	60	infection	active TB diagnosed	clinically diagnosed	extra-pulmonary TB	55	68	372	440
male	16	infection	active TB diagnosed	clinically diagnosed	pulmonary TB	59	1972	1168	3140
male	44	infection	active TB diagnosed	clinically diagnosed	pulmonary TB	43	772	636	1408
male	48	infection	active TB diagnosed	clinically diagnosed	pulmonary TB	166	24	356	380
male	30	infection	active TB diagnosed	clinically diagnosed	extra-pulmonary TB	173	0	0	0
male	16	infection	active TB diagnosed	clinically diagnosed	extra-pulmonary TB	42	728	1412	2140
male	33	infection	active TB diagnosed	clinically diagnosed	extra-pulmonary TB	86	0	0	0
male	40	infection	active TB diagnosed	clinically diagnosed	extra-pulmonary TB	183	1068	1820	2888
male	43	infection	active TB diagnosed	clinically diagnosed	extra-pulmonary TB	177	0	0	0
male	51	infection	active TB diagnosed	clinically diagnosed	extra-pulmonary TB	108	68	232	300
male	55	infection	active TB diagnosed	clinically diagnosed	extra-pulmonary TB	65	0	0	0
male	60	infection	active TB diagnosed	clinically diagnosed	extra-pulmonary TB	435	28	84	112
male	63	infection	active TB diagnosed	clinically diagnosed	extra-pulmonary TB	79	0	0	0
male	63	infection	active TB diagnosed	clinically diagnosed	extra-pulmonary TB	50	76	852	928
male	16	connective tissue disease	active TB excluded			88	12	8	0
male	17	connective tissue disease	active TB excluded			48	0	0	0
male	17	connective tissue disease	active TB excluded			59	0	0	0
male	19	connective tissue disease	active TB excluded			51	0	4	0
male	19	connective tissue disease	active TB excluded			422	0	0	0
male	19	connective tissue disease	active TB excluded			85	0	76	76
male	20	connective tissue disease	active TB excluded			62	0	0	0
male	21	connective tissue disease	active TB excluded			92	0	0	0
male	23	connective tissue disease	active TB excluded			93	0	0	0
male	23	connective tissue disease	active TB excluded			64	0	0	0
male	28	connective tissue disease	active TB excluded			72	0	0	0
male	29	connective tissue disease	active TB excluded			91	4	4	0
male	32	connective tissue disease	active TB excluded			237	0	0	0
male	37	connective tissue disease	active TB excluded			198	0	0	0
male	39	connective tissue disease	active TB excluded			69	0	0	0
male	40	connective tissue disease	active TB excluded			136	0	0	0
male	43	connective tissue disease	active TB excluded			175	0	0	0
male	43	connective tissue disease	active TB excluded			329	0	0	0
male	46	connective tissue disease	active TB excluded			169	0	0	0
male	46	connective tissue disease	active TB excluded			82	0	0	0
male	46	connective tissue disease	active TB excluded			105	4	56	56
male	50	connective tissue disease	active TB excluded			44	0	0	0
male	50	connective tissue disease	active TB excluded			218	36	0	36
male	55	connective tissue disease	active TB excluded			1485	0	0	0
male	57	connective tissue disease	active TB excluded			149	0	4	0
male	59	connective tissue disease	active TB excluded			751	0	0	0
male	61	connective tissue disease	active TB excluded			178	0	0	0
male	65	connective tissue disease	active TB excluded			57	0	0	0
male	65	connective tissue disease	active TB excluded			397	0	0	0
male	67	connective tissue disease	active TB excluded			147	0	0	0
male	71	connective tissue disease	active TB excluded			57	0	0	0
male	73	connective tissue disease	active TB excluded			116	0	0	0
male	74	connective tissue disease	active TB excluded			572	0	4	0
male	76	connective tissue disease	active TB excluded			94	0	0	0
male	76	connective tissue disease	active TB excluded			61	0	0	0
male	16	infection	active TB excluded			71	0	0	0
male	20	infection	active TB excluded			57	0	0	0
male	21	infection	active TB excluded			68	0	112	112
male	22	infection	active TB excluded			62	0	0	0
male	25	infection	active TB excluded			107	0	0	0
male	26	infection	active TB excluded			41	0	0	0
male	28	infection	active TB excluded			33	0	0	0
male	29	infection	active TB excluded			31	0	0	0
male	29	infection	active TB excluded			262	0	0	0
male	31	infection	active TB excluded			129	0	0	0
male	31	infection	active TB excluded			43	68	0	68
male	35	infection	active TB excluded			37	0	0	0
male	36	infection	active TB excluded			80	0	0	0
male	37	infection	active TB excluded			82	0	0	0
male	37	infection	active TB excluded			25	0	0	0
male	38	infection	active TB excluded			118	0	0	0
male	40	infection	active TB excluded			45	0	0	0
male	45	infection	active TB excluded			59	0	0	0
male	45	infection	active TB excluded			237	152	92	244
male	48	infection	active TB excluded			28	0	0	0
male	49	infection	active TB excluded			38	0	0	0
male	50	infection	active TB excluded			112	0	0	0
male	50	infection	active TB excluded			40	0	0	0
male	52	infection	active TB excluded			36	0	0	0
male	54	infection	active TB excluded			39	0	0	0
male	54	infection	active TB excluded			32	0	0	0
male	54	infection	active TB excluded			36	32	60	92
male	55	infection	active TB excluded			39	4	4	0
male	55	infection	active TB excluded			20	0	0	0
male	59	infection	active TB excluded			32	0	0	0
male	61	infection	active TB excluded			168	0	0	0
male	62	infection	active TB excluded			44	0	0	0
male	62	infection	active TB excluded			29	0	0	0
male	63	infection	active TB excluded			179	8	4	0
male	64	infection	active TB excluded			45	0	0	0
male	69	infection	active TB excluded			76	0	0	0
male	77	infection	active TB excluded			54	0	0	0
male	15	malignancy	active TB excluded			204	0	0	0
male	17	malignancy	active TB excluded			876	0	0	0
male	21	malignancy	active TB excluded			52	0	0	0
male	25	malignancy	active TB excluded			54	0	0	0
male	25	malignancy	active TB excluded			326	0	0	0
male	38	malignancy	active TB excluded			81	0	0	0
male	41	malignancy	active TB excluded			55	12	0	0
male	45	malignancy	active TB excluded			79	80	80	160
male	47	malignancy	active TB excluded			461	0	0	0
male	48	malignancy	active TB excluded			47	0	0	0
male	54	malignancy	active TB excluded			97	0	4	0
male	59	malignancy	active TB excluded			222	0	0	0
male	66	malignancy	active TB excluded			64	0	0	0
male	71	malignancy	active TB excluded			106	0	0	0
male	72	malignancy	active TB excluded			364	0	0	0
male	87	malignancy	active TB excluded			87	0	0	0
male	23	miscellaneous other causes	active TB excluded			63	0	0	0
male	25	miscellaneous other causes	active TB excluded			56	0	0	0
male	26	miscellaneous other causes	active TB excluded			96	0	0	0
male	28	miscellaneous other causes	active TB excluded			4440	0	0	0
male	39	miscellaneous other causes	active TB excluded			216	4	4	0
male	41	miscellaneous other causes	active TB excluded			78	32	0	32
male	42	miscellaneous other causes	active TB excluded			362	4	12	0
male	46	miscellaneous other causes	active TB excluded			72	0	0	0
male	47	miscellaneous other causes	active TB excluded			47	0	0	0
male	48	miscellaneous other causes	active TB excluded			84	0	0	0
male	49	miscellaneous other causes	active TB excluded			68	12	0	0
male	56	miscellaneous other causes	active TB excluded			47	0	0	0
male	62	miscellaneous other causes	active TB excluded			49	36	320	356
male	65	miscellaneous other causes	active TB excluded			57	0	0	0
male	18	infection	active TB diagnosed	clinically diagnosed	pulmonary TB	41	128	372	500		yes
male	59	cause undetermined					572	124	696	yes
male	34	cause undetermined					0	0	0
male	70	cause undetermined					12	8	0
male	40	cause undetermined					8	12	0
male	55	cause undetermined					4	0	0
male	35	cause undetermined					0	0	0
male	38	cause undetermined					0	0	0
male	65	cause undetermined					20	20	0
male	81	cause undetermined					0	0	0
male	62	cause undetermined					0	0	0
male	62	cause undetermined					0	0	0
male	33	cause undetermined					0	0	0
male	55	cause undetermined					16	24	24
male	69	cause undetermined					44	12	44
male	65	cause undetermined					28	112	140
male	63	cause undetermined					28	144	172
male	23	cause undetermined					0	0	0
male	54	cause undetermined					24	0	24
male	76	cause undetermined					0	0	0
male	42	cause undetermined					0	0	0
male	73	cause undetermined					32	0	32
male	78	cause undetermined					664	364	1028
male	37	cause undetermined					8	0	0
male	32	cause undetermined					0	0	0
male	60	cause undetermined					0	0	0
male	58	cause undetermined					0	0	0
male	41	cause undetermined					0	0	0
male	42	cause undetermined					160	228	388
male	57	cause undetermined					596	240	836
male	50	cause undetermined					0	0	0
male	67	cause undetermined					44	48	92
male	21	cause undetermined					0	0	0
male	56	cause undetermined					0	0	0
male	38	cause undetermined					0	0	0
